# Supplementary material for: The Impact of Gestational Diabetes Mellitus on Minipuberty in Girls
Source: Int J Mol Sci. 2024 Nov 1;25(21):11766. doi: 10.3390/ijms252111766 (PMC11545881; doi:10.3390/ijms252111766)
Supplement: Supplementary file 1 [file ijms-25-11766-s001.zip]

Archive with 1 entries (1 files):
- ijms-3258358-supplementary.pdf
